# Supplementary material for: Web-Based Protein Interactions Calculator Identifies Likely Proteome Coevolution with Alzheimer’s Disease-Associated Proteins
Source: Genes (Basel). 2022 Jul 27;13(8):1346. doi: 10.3390/genes13081346 (PMC9407263; doi:10.3390/genes13081346)
Supplement: Supplementary file 1 [file genes-13-01346-s001.zip]

Archive with 1 entries (1 files):
- genes-1833516-supplementary.pdf
